# Supplementary material for: A Sensitive and Portable Double-Layer Microfluidic Biochip for Harmful Algae Detection
Source: Micromachines (Basel). 2022 Oct 18;13(10):1759. doi: 10.3390/mi13101759 (PMC9611269; doi:10.3390/mi13101759)
Supplement: Supplementary file 1 [file micromachines-13-01759-s001.zip]

Archive with 1 entries (1 files):
- micromachines-1980578-supplementary.pdf
